# Supplementary material for: Comprehensive Analysis Identifies Potential Ferroptosis-Associated mRNA Therapeutic Targets in Ovarian Cancer
Source: Front Med (Lausanne). 2021 Mar 5;8:644053. doi: 10.3389/fmed.2021.644053 (PMC7973024; doi:10.3389/fmed.2021.644053)
Supplement: Supplementary Table 2 — 25 prognosis-related ferroptosis mRNAs in ovarian cancer. [file Table_2.XLSX]

## Sheet: Sheet1
ID	HR	HR.95L	HR.95H	pvalue
AMBRA1	1.20084	1.00321	1.4374	0.0460523
ATG7	1.32159	1.02482	1.70431	0.0316434
ATG9A	1.23561	1.00729	1.51568	0.0423943
CDKN1B	1.22969	1.0231	1.47799	0.0275722
CTSD	1.18271	1.00941	1.38576	0.0379089
CXCR4	0.875673	0.775558	0.988712	0.0320953
EGFR	1.16725	1.0167	1.3401	0.0281663
ERBB2	1.24366	1.07014	1.44531	0.00445249
FADD	1.27159	1.0135	1.5954	0.0379083
FAS	1.15356	1.00206	1.32795	0.0467404
FOS	1.10335	1.01556	1.19873	0.0200754
FOXO1	1.21757	1.04896	1.41328	0.00964128
GABARAPL1	1.18003	1.02055	1.36443	0.0254514
HDAC1	1.27886	1.02057	1.60253	0.0326093
IFNG	0.718481	0.51806	0.996438	0.0475525
IL24	0.784602	0.620371	0.99231	0.0429307
MTMR14	1.41436	1.074	1.86258	0.0135787
NFKB1	1.20125	1.00195	1.44019	0.0475904
NPC1	1.22671	1.02919	1.46213	0.0225408
PEX3	1.26959	1.023	1.5756	0.030282
PINK1	1.18364	1.0047	1.39446	0.0438027
PPP1R15A	1.24824	1.06803	1.45886	0.00531585
RAF1	1.26473	1.00908	1.58515	0.0415053
RB1	1.26623	1.08098	1.48323	0.00344646
SIRT2	1.30386	1.07907	1.57548	0.00599175
